# Supplementary material for: Feasibility of a lung airway navigation system using fiber-Bragg shape sensing and artificial intelligence for early diagnosis of lung cancer
Source: PLoS One. 2022 Dec 7;17(12):e0277938. doi: 10.1371/journal.pone.0277938 (PMC9728835; doi:10.1371/journal.pone.0277938)
Supplement: S1 Data — (XLSX) [file pone.0277938.s001.xlsx]

## Sheet: Sheet1
Curve No	Average	1	2	3	4	5	6	7	8	9	10	Mean	Average
1	98	98.12	97.37	97.51	98.23	98.81	98.76	98.87	99.73	97.5	96.32	98.122	0.978171
2	85	86.74	88.75	84.34	84.45	85.76	86.56	82.3	86.44	80.34	86.5	85.218	2.44253
3	86	88.26	87.38	85.66	85.2	84.93	86.11	86.4	84.98	86.71	85.81	86.144	1.07795
4	88	86.21	91.7	87.21	88.23	87.44	88.56	88.13	88.73	86.5	87.2	87.991	1.55053
5	94	96.2	96.52	95.21	93.3	92.78	96.5	92.1	91.3	93.65	92.22	93.978	1.97397
6	98	98.34	98.11	97.21	98.53	98.18	98.16	98.17	98.13	98.5	97.2	98.053	0.471217
7	89	88.12	87.54	90.21	89.32	88.44	89.25	88.43	88.23	90.11	89.21	88.886	0.876397
8	85	86.43	83.72	82.91	85.21	85.53	84.32	85.56	86.7	85.45	85.9	85.173	1.1905
9	98	97.52	97.33	98.65	97.4	98.05	98.89	98.77	98.76	98.53	96.09	97.999	0.904058
10	95	95.76	97.75	93.56	93.3	96	94.9	95.76	95.8	95.1	94.5	95.243	1.29103
11	93	92.4	94.6	91.69	91.43	91.58	95.76	92.87	94.43	93.55	93.72	93.203	1.46081
12	96	96.12	96.77	97.71	95.23	95.68	94.76	95.67	97.53	94.5	96.2	96.017	1.08019
13	92	91.6	91.89	92.41	93.1	92.75	92.11	92.78	92.89	92.32	91.34	92.319	0.58173
14	90	89.01	89.01	89.32	92.1	89.98	90.31	92.45	89	90.89	91.89	90.396	1.36331
15	82	81.31	80.02	82.31	83.75	82.88	81.76	78.57	79.63	82.57	86.9	81.97	2.35926
16	84	82.12	85.77	81.21	84.43	83.88	83.56	83.17	83.73	85.5	85.2	83.857	1.45646
17	90	90.01	90.11	90.78	90.45	89.05	90.43	88.89	90.2	89.9	89.1	89.892	0.657095
18	94	92.03	91.33	94.4	97.81	92.59	94.62	94.71	95.99	93.88	94.5	94.186	1.89857
